# Supplementary material for: Cytotoxicity and Oxidative Stress Effects of Indene on Coelomocytes of Earthworm (Eisenia foetida): Combined Analysis at Cellular and Molecular Levels
Source: Toxics. 2023 Jan 30;11(2):136. doi: 10.3390/toxics11020136 (PMC9961689; doi:10.3390/toxics11020136)
Supplement: Supplementary file 1 [file toxics-11-00136-s001.zip]

Archive with 1 entries (1 files):
- toxics-2135637-supplementary.pdf
